# Supplementary material for: The cost of host genetic resistance on body condition: Evidence from divergently selected sheep
Source: Evol Appl. 2022 Jul 12;15(9):1374–89. doi: 10.1111/eva.13442 (PMC9488686; doi:10.1111/eva.13442)
Supplement: Supplementary file 5 — Table S1–S12 [file EVA-15-1374-s004.xlsm]

## Sheet: Content
Univariate models of infection traits and condition traits: model selection and parameters of the selected model
Table S1	Single-dose infections in growing lambs
Table S2	Trickle infection in peripartum at 1 year old
Table S3	Single-dose infection in early pregnancy at 2 years old
Table S4	Single-dose infection in peripartum at 2 years old
Table S5	Traits of ewes litter and milk composition at 1 year and at 2 years old
Table S6	Body weight from birth to weaning of lambs born from 1-year old ewes and 2-year old ewes
Multivariate models of infection traits (repeatability)
Table S7	Among-individual correlations between stage-specific measures of infection traits (FEC and ΔHE)
Multivariate models of infection traits and condition traits
Table S8	Single-dose infections in growing lambs (without line-specific variance-covariance estimates)
Table S9	Trickle infection in peripartum at 1 year old (with line-specific variance-covariance estimates)
Table S10	Single-dose infection in early pregnancy at 2 years old (without line-specific variance-covariance estimates)
Table S11	Single-dose infection in peripartum at 2 years old (without line-specific variance-covariance estimates)
Table S12	Correlation estimates during PP1 and PP2 infection according to the fixed structure of the multivariate model

## Sheet: Terms
List of terms used in the models
Name	Definition	Units	Levels
Age	Age of the animal	days	-
BFT	Backfat thickness measured by ultrasonography	mm	-
BW	Body weight	kg	-
corAR1	Autocorrelation structure of the residuals of order 1 (value of the coefficient φ)	-	-
Date_Lamb	Date of lambing (number of days from the median date of lambing)	days	-
Day	Number of day post infection (Day_0 = day of infection)	days	Day_0; Day_7; Day_14; ….
Diet	Level of metabolisable protein in the diet provided during trickle infection of 1-year-old ewes	-	Diet_70%; Diet_120%
EP2	Single-dose infection in early pregnancy in two-year old ewes
FEC	Fecal egg count of Haemonchus Contortus	-	-
FI	Voluntary consumption of concentrate	kg/day	-
INF1treat	Experimental treatment during peripartum in 1 year-old ewes	-	INF1yes_Diet70%; INF1yes_Diet120%; INF1no
Lamb	Single-dose infection at 4-5 months of age in growing lambs
Line	Selection line of the animal	-	Line_S; Line_R
MT	Muscle thickness measured by ultrasonography	mm
NLB1	Number of lambs born in 1 year-old ewes	-	NLB1<2; NLB12; NLB1>2
NLB2	Number of lambs born in 2 years-old ewes	-	NLB2<2; NLB22; NLB2>2
NLS1	Number of lambs weaned in 1 year-old ewes	-	NLS1<1; NLS21; NLS2>1
NLS2	Number of lambs weaned in 2 years-old ewes	-	NLS1<1; NLS21; NLS2>1
Pen	Pen in which lamb infection took place	-	PenA; PenB; PenC; PenD
PP1 Lact	Trickle infection during peripartum in one-year old ewes after lambing
PP1 Preg	Trickle infection during peripartum in one-year old ewes before lambing
PP2 Lact	Single-dose infection during peripartum in two-years old ewes after lambing
PP2 Preg	Single-dose infection during peripartum in two-years old ewes before lambing
ΔHE	Loss in blood haematocrit compared to the level observed at Day_0 in each infection	%	-
σeX2	Estimated of heteregoneneous residual variance for group X
σID2	Estimated variance of the individual random effect

## Sheet: Table S1
Table S1: Model selection and parameters of the selected model of 6 traits (FEC = fecal egg count (eggs/gram), -ΔHE = blood haematocrit (%), BW = body weight (kg), BFT = back fat thickness (mm), MT = muscle thickness (mm), FI = food intake (kg/d)) during single-dose infections in growing lambs. Base model includes day of infection '("Day"), "Line" and their first order interaction.
Trait	Model selection					Selected model
	Random structure	Fixed structure				Fixed effects (main terms)	estimate	se	p	Fixed effects (interaction terms)	estimate	se	p
		Model	df	ΔAICc	ωi
FEC (log transformed)	σID2 = 5.83	base	17	0	0.53	Int. (Day_21)	2.79	0.832	**
nobs = 259		+ Pen	20	1.38	0.27	Line_S (Day_21)	0.52	1.185	**
	σe2 Day_21 = 11.0	+ Age	18	1.95	0.2	Day_24	-0.88	0.708	NS	Day_24 × Line_S	2.13	1	*
	σe2 Day_24 = 3.20					Day_28	-0.86	0.748	NS	Day_28 × Line_S	2.88	1.058	**
	σe2 Day_28 = 1.23					Day_31	-0.89	0.776	NS	Day_31 × Line_S	2.87	1.097	**
	σe2 Day_31 = 1.83					Day_35	-0.82	0.795	NS	Day_35 × Line_S	3.03	1.127	**
	σe2 Day_35 = 2.88
	AR1 Day:
	φ = 0.68
-ΔHE	σID2 = 5.30	base	15	0	0.51	Int. (Day_17)	0.54	0.674	NS
nobs = 299	σe2 = 5.78	+ Age	16	1.16	0.28	Line_S (Day_17)	-0.21	0.969	NS
		+ Pen	18	1.75	0.21	Day_21	-0.47	0.589	NS	Day_21 × Line_S	-1.79	0.843	*
	AR1 Day:					Day_24	-0.46	0.674	NS	Day_24 × Line_S	-3	0.961	**
	φ = 0.78					Day_28	1.18	0.716	NS	Day_28 × Line_S	-2.41	1.021	*
						Day_31	-.0.97	0.723	NS	Day_31 × Line_S	-3.53	1.031	***
						Day_35	-1.58	0.679	*	Day_35 × Line_S	-2.02	0.977	*
BW	σID2 = 10.54	+ Pen	26	0	1	Int. (Day_0)	44.1	0.78	***
nobs = 637	σe2 Day_0 = 0.84					Line_S (Day_0)
	σe2 Day_17 = 0.37					Day_17	5.7	0.15	***	Day_17 × Line_S	0.1	0.23	NS
	σe2 Day_21 = 0.51					Day_21	6.3	0.16	***	Day_21 × Line_S	0.1	0.24	NS
	σe2 Day_24 = 0.39					Day_24	7.3	0.16	***	Day_24 × Line_S	0.1	0.23	NS
	σe2 Day_28 = 2.46					Day_28	7.3	0.25	***	Day_28 × Line_S	0.3	0.38	NS
	σe2 Day_31 = 0.49					Day_31	9.2	0.16	***	Day_31 × Line_S	0.2	0.24	NS
	σe2 Day_35 = 0.70					Day_35	10.6	0.17	***	Day_35 × Line_S	0.2	0.26	NS
						Pen_B	-7.9	1	***
	cor AR1 Day:					Pen_C	-3.7	0.98	***
	φ = 0.66					Pen_D	5.1	0.98	***
BFT	σID2 = 0.38	+ Pen	18	0	1	Int. (Day_0)	4.65	0.171	***
nobs = 343	σe2 = 0.18					Line_S (Day_0)	0.13	0.166	NS
						Day_17	0.77	0.112	***	Day_17 × Line_S	0.27	0.171	NS
	cor Lin Day:					Day_24	0.77	0.125	***	Day_24 × Line_S	0.46	0.177	**
	d = 4.56					Day_28	1.54	0.12	***	Day_28 × Line_S	0.49	0.172	**
						Day_31	1.38	0.118	***	Day_31 × Line_S	0.42	0.172	*
						Day_35	1.26	0.087	***	Day_35 × Line_S	0.4	0.13	**
						Pen_B	-0.65	0.212	**
						Pen_C	-0.44	0.207	*
						Pen_D	-0.06	0.209	NS
MT	σID2 = 2.19	+ Age	16	0	0.52	Int. (Day_0)	23.7	0.25	***
nobs = 343	σe2 = 1.11	base	15	0.18	0.48	Line_S (Day_0)	-0.2	0.38	NS
						Day_17	1.2	0.27	***	Day_17 × Line_S	-0.1	0.41	NS
	cor AR1 Day:					Day_24	0.9	0.31	**	Day_24 × Line_S	-0.1	0.43	NS
	φ = 0.54					Day_28	0.9	0.29	**	Day_28 × Line_S	0.3	0.41	NS
						Day_31	1.5	0.29	***	Day_31 × Line_S	0	0.42	NS
						Day_35	2	0.21	***	Day_35 × Line_S	0.3	0.32	NS
FI	σID2 = 0.031	+ Pen	32	0	0.54	Int. (Day_0-3)	1.89	0.05	***
nobs = 771	σe2 Day0-3 = 0.037	+ Pen + Age	33	0.35	0.46	Line_S (Day_-42)	0.15	0.055	**
	σe2 Day4-7 = 0.019					Day_4-7	0.08	0.031	**	Day_4-7 × Line_S	-0.03	0.045	NS
	σe2 Day8-11= 0.036					Day_8-11	0	0.039	NS	Day_8-11 × Line_S	0.07	0.059	NS
	σe2 Day_12-14 = 0.050					Day_12-14	0.18	0.04	***	Day_12-14 × Line_S	-0.06	0.061	NS
	σe2 Day_15-18 = 0.046					Day_15-18	0.25	0.04	***	Day_15-18 × Line_S	0.13	0.061	NS
	σe2 Day_19-21 = 0.053					Day_19-21	0.23	0.042	***	Day_19-21 × Line_S	-0.04	0.062	*
	σe2 Day_26-28 = 0.070					Day_26-28	0.22	0.046	***	Day_26-28 × Line_S	0.03	0.069	NS
	σe2 Day_29-31 = 0.055					Day_29-31	0.46	0.042	***	Day_29-31 × Line_S	-0.11	0.064	†
	σe2 Day_32-35 = 0.044					Day_32-35	0.26	0.04	***	Day_32-35 × Line_S	-0.11	0.06	†
						Pen_B	-0.28	0.06	***
	cor AR1 Day:					Pen_C	-0.15	0.06	*
	φ = 0.751					Pen_D	-0.13	0.059	*

## Sheet: Table S2
Table S2: Model selection and parameters of the selected model of 5 traits (FEC = fecal egg count (eggs/gram), HE = blood haematocrit (%), BW = body weight (kg), BFT = back fat thickness (mm), MT = muscle thickness (mm)) during trickle infection in peripartum at 1 year old. Models are fitted separately during pregnancy and during lactation. Base model includes day of infection '("Day"), "Line" an…
Trait	Model selection					Selected model
	Random structure	Fixed structure				Fixed effects (main terms)	estimate	se	p	Fixed effects (interaction terms)	estimate	se	p
		Model	df	ΔAICc	ωi
Pregnancy
FEC (log-transformed)	σID2 = 0.54	base	6	0	0.35	Int. (Day_22)	6.93	0.17	***
nobs = 95	σe2 = 0.28	+ NLB1	7	1.06	0.2	Line_S (Day_22)	0.15	0.26	NS
		+ Diet + (Day × Diet)	8	1.32	0.18	Day_29	0.44	0.15	**	Day_29 × Line_S	-0.31	0.22	NS
		+ Diet + NLB1	7	1.83	0.14
		+ Diet + (Day × Diet) + (Line × Diet)	10	1.98	0.13
-ΔHE	σID2 = 20.7	+ Diet + (Day × Diet) + (Line × Diet)	19	0	0.35	Int. (Day_8)	-4.99	1.26	***
nobs = 199	σe2 Day_8 = 1.87	+ Diet + (Day × Diet) + (Line × Diet) + NLB1	20	0.57	0.27	Line_S (Day_8)	-4.93	1.88	*
	σe2 Day_15 = 2.41	+ Diet + (Day × Diet) + (Line × Diet) + Date_Lamb	20	0.92	0.22	Day_15	-0.91	0.4	*	Day_15 × Line_S	-0.21	0.48	NS
	σe2 Day_22 = 6.50	+ Diet + (Day × Diet) + (Line × Diet) + NLB1 + Date_Lamb	21	1.54	0.16	Day_22	-2.2	0.67	**	Day_22 × Line_S	-1	0.78	NS
	σe2 Day_29 = 3.86					Day_29	-3.95	0.61	***	Day_29 × Line_S	-0.25	0.68	NS
						Diet_120%	4.34	1.78	*	Day_15 × Diet_120%	1.31	0.48	**
	AR1 Day:									Day_22 × Diet_120%	2.97	0.78	***
	φ = 0.85									Day_29 × Diet_120%	0.72	0.68	NS
										Line_S × Diet_120%	5.67	2.63	*
BW	σID2 = 7.61	+ Diet + NLB1 + Date_Lamb + (Day × Diet) + (Line × Diet ) + (Day × Diet × Line)	29	0	0.45	Int. (Day_-14)	57.2	0.981	***
nobs = 299	σe2 = 5.46	+ Diet + NLB1 + Date_Lamb + (Day × Diet) + (Line × Diet )	24	0.41	0.37	Line_S (Day_-14)	1	1.008	NS
		Day + Diet + NLB1 + (Day × Diet) + Date_Lamb	23	1.79	0.18	Day_0	-0.6	0.526	NS	Day_0 × Line_S	-1.4	0.629	*
	AR1 Day:					Day_8	3	0.611	***	Day_8 × Line_S	-1.5	0.732	*
	φ = 0.957					Day_14	4.1	0.66	***	Day_14 × Line_S	-1.5	0.784	†
						Day_22	4.5	0.703	***	Day_22 × Line_S	-1.2	0.833	NS
						Day_29	7.5	0.753	***	Day_29 × Line_S	-0.8	0.872	NS
						Diet_120%	0.4	1.015	NS	Day_0 × Diet_120%	3.9	0.627	***
						NLB11_>2	3.4	0.901	**	Day_8 × Diet_120%	5.1	0.728	***
						Date_Lamb	0.3	0.194	†	Day_14 × Diet_120%	4.7	0.781	***
										Day_22 × Diet_120%	5	0.83	***
										Day_29 × Diet_120%	1.5	0.872	†
BFT	σID2 = 0.56	+ Diet + (Day × Diet)	21	0	0.52	Int. (Day_-9)	4.4	0.2	***
nobs = 301	σe2 = 0.12	+ Diet + (Day × Diet) + Date_Lamb	22	0.17	0.48	Line_S	0.2	0.23	NS
						Day_0	-0.3	0.11	*	Day_0 × Line_S	0	0.13	NS
	AR1 Day:					Day_8	0.1	0.12	NS	Day_8 × Line_S	0	0.14	NS
	φ = 0.813					Day_14	-0.4	0.12	***	Day_14 × Line_S	-0.1	0.14	NS
						Day_22	-0.3	0.12	**	Day_22 × Line_S	0	0.14	NS
						Day_29	-0.2	0.13	NS	Day_29 × Line_S	-0.1	0.14	NS
						Diet_120%	0.2	0.13	NS	Day_0 × Diet_120%	0.2	0.13	NS
										Day_8 × Diet_120%	0	0.14	NS
										Day_14 × Diet_120%	0.5	0.14	**
										Day_22 × Diet_120%	0.2	0.14	NS
										Day_29 × Diet_120%	-0.1	0.14	NS
MT	σID2 = 1.54	+ Diet + (Day × Diet) + Date_Lamb	21	0	0.28	Int. (Day_-9)	22.8	0.38	***
nobs = 301	σe2 = 1.05	+ Diet + (Day × Diet)	20	0.11	0.26	Line_S	-1	0.45	*	Day_0 × Line_S	0.5	0.41	NS
		+ Diet + (Day × Diet) + Date_Lamb + NLB1	22	0.9	0.18	Day_0	-2.3	0.34	***	Day_8 × Line_S	0.9	0.41	*
		+ Diet + (Day × Diet) + NLB1	21	1.24	0.15	Day_8	-0.1	0.34	NS	Day_14 × Line_S	0.7	0.41	†
		+ Diet + (Day × Diet) + Date_Lamb + (Line × Diet)	22	1.52	0.13	Day_14	-3	0.34	***	Day_22 × Line_S	0.4	0.41	NS
						Day_22	-1.4	0.35	***	Day_29 × Line_S	0.3	0.42	NS
						Day_29	-0.2	0.37	NS	Day_0 × Diet_120%	1.3	0.41	**
						Diet_120%	0.6	0.45	NS	Day_8 × Diet_120%	0	0.41	NS
										Day_14 × Diet_120%	1.9	0.41	***
										Day_22 × Diet_120%	1	0.41	*
										Day_29 × Diet_120%	-1	0.42	*
Lactation
FEC (square root transformation)	σID2 = 212	base	29	0	0.47	Int. (Day_36)	64	5.75	***
nobs = 420	σe2 Day_36 = 646	+ NLB1	30	0.94	0.29	Line_S	-1.89	8.43	NS
	σe2 Day_43 = 352	+ Diet	30	1.31	0.24	Day_43	-7.4	3.9	†	Day_43 × Line_S	4.04	5.72	NS
	σe2 Day_56 = 283					Day_56	-20	5.09	***	Day_56 × Line_S	24.3	7.52	**
	σe2 Day_64 = 407					Day_64	-7.48	5.76	NS	Day_64 × Line_S	15.3	8.52	†
	σe2 Day_70 = 250					Day_70	-16.8	5.52	**	Day_70 × Line_S	19.6	8.15	*
	σe2 Day_77 = 638					Day_77	-19.1	6.72	**	Day_77 × Line_S	31.1	9.97	**
	σe2 Day_84 = 587					Day_84	-26.5	6.69	***	Day_84 × Line_S	31.6	9.93	**
	σe2 Day_91 = 530					Day_91	-33	6.64	***	Day_91 × Line_S	29.7	9.87	**
	σe2 Day_103 = 571					Day_103	-31.5	6.9	***	Day_103 × Line_S	27.1	10.2	**
	AR1 Day:
	φ = 0.941
-ΔHE	σID2 = 20.9	+ Diet + (Line × Diet)	28	0	0.3	Int. (Day_36)	-6.94	1.44	***
nobs = 379	σe2 Day_36 = 6.44	+ Diet + (Line × Diet) + (Day × Diet)	35	0.14	0.28	Line_S	-6.68	2.09	**
	σe2 Day_43 = 6.99	+ Diet + (Line × Diet) + NLB1	29	1.23	0.16	Day_43	-0.5	0.5	NS	Day_43 × Line_S	0.7	0.75	NS
	σe2 Day_56 = 3.63	+ Diet + (Line × Diet) + (Day × Diet) + NLB1	36	1.5	0.14	Day_56	0.88	0.58	NS	Day_56 × Line_S	-2.51	0.86	**
	σe2 Day_64 = 4.52	+ Diet + (Line × Diet) + (Day × Line) + NLS	29	1.75	0.12	Day_64	0.85	0.63	NS	Day_64 × Line_S	-2.11	0.93	*
	σe2 Day_70 = 4.14					Day_70	-0.62	0.63	NS	Day_70 × Line_S	-1.78	0.93	*
	σe2 Day_77 = 6.89					Day_77	3.58	0.71	***	Day_77 × Line_S	-2.32	1.06	*
	σe2 Day_84 = 9.72					Day_84	3.08	0.78	***	Day_84 × Line_S	-2.93	1.17	*
	σe2 Day_91 = 16.2					Day_91	2.76	0.94	**	Day_91 × Line_S	-1.4	1.41	NS
	AR1 Day:					Diet_120%	3.74	1.87	*	Diet_120% × Line_S	6.33	2.74	*
	φ = 0.90
BW	σID2 = 20.4	+ Diet + (Day × Diet)	42	0	0.4	Int. (Day_36)	54.1	1.52	***
nobs = 468	σe2 Day_36 = 16.4	+ Diet + (Day × Diet) + NLB1	43	0.69	0.28	Line_S (Day_36)	0.7	1.75	NS
	σe2 Day_43 = 13.1	+ Diet + (Day × Diet) + Date_Lamb	43	1.74	0.17	Day_43	2.7	0.63	***	Day_43 × Line_S	-1.2	0.73	NS
	σe2 Day_50 = 9.1	+ Diet + (Day × Diet) + NLS	43	1.88	0.16	Day_50	4.9	0.8	***	Day_50 × Line_S	-2.6	0.92	**
	σe2 Day_56 = 10.0					Day_56	5.2	0.91	***	Day_56 × Line_S	-1.5	1.05	NS
	σe2 Day_65 = 5.1					Day_65	7.6	0.95	***	Day_65 × Line_S	-2	1.1	†
	σe2 Day_70 = 5.9					Day_70	8.3	1	***	Day_70 × Line_S	-1.6	1.16	NS
	σe2 Day_77 = 3.1					Day_77	8.1	1	***	Day_77 × Line_S	-2.1	1.16	†
	σe2 Day_85 = 7.2					Day_85	7.5	1.1	***	Day_85 × Line_S	-1.9	1.28	NS
	σe2 Day_91 = 8.0					Day_91	8.2	1.14	***	Day_91 × Line_S	-1	1.33	NS
	σe2 Day_103 = 7.7					Day_103	4	1.17	**	Day_103 × Line_S	-0.7	1.37	NS
						Diet_120%	1.4	1.75	NS
	AR1 Day:									Day_43 × Diet_120%	1.3	0.73	†
	φ = 0.968									Day_50 × Diet_120%	1.6	0.92	†
										Day_56 × Diet_120%	1.9	1.05	†
										Day_65 × Diet_120%	2.2	1.1	*
										Day_70 × Diet_120%	3.2	1.16	**
										Day_77 × Diet_120%	1.2	1.16	NS
										Day_85 × Diet_120%	0.8	1.28	NS
										Day_91 × Diet_120%	0.1	1.33	NS
										Day_103 × Diet_120%	1.8	1.37	NS
BFT	σID2 = 0.51	+ NLS	22	0	0.51	Int. (Day_36)	4.5	0.2	***
nobs = 424	σe2 = 0.17	+ NLS + Diet	23	1.43	0.25	Line_S (Day_36)	0.2	0.24	NS
		+ NLS + Date_Lamb	23	1.52	0.24	Day_43	0.2	0.09	*	Day_43 × Line_S	-0.1	0.13	NS
	AR1 Day:					Day_50	0.3	0.1	**	Day_50 × Line_S	-0.1	0.15	NS
	φ = 0.884					Day_56	0.5	0.11	***	Day_56 × Line_S	-0.1	0.16	NS
						Day_65	0.3	0.11	**	Day_65 × Line_S	0	0.17	NS
						Day_70	0.8	0.11	***	Day_70 × Line_S	-0.1	0.17	NS
						Day_77	0.6	0.11	***	Day_77 × Line_S	-0.1	0.17	NS
						Day_85	0.7	0.11	***	Day_85 × Line_S	-0.2	0.17	NS
						Day_103	0.4	0.12	**	Day_103 × Line_S	-0.2	0.18	NS
						NLS_>1	-0.5	0.22	*
MT	σID2 = 1.89	+ Date_Lamb	22	0	0.2	Int. (Day_36)	21.7	0.35	***
nobs = 424	σe2 = 1.26	+ Date_Lamb + NLS	23	0.22	0.18	Line_S (Day_36)	0.2	0.51	NS
		base	21	0.6	0.15	Day_43	0.7	0.26	**	Day_43 × Line_S	-0.8	0.39	*
	AR1 Day:	+ Date_Lamb + Diet	23	1.18	0.11	Day_50	1.2	0.3	***	Day_50 × Line_S	-0.8	0.44	†
	φ = 0.848	+ NLS	22	1.43	0.1	Day_56	1.7	0.31	***	Day_56 × Line_S	-1.2	0.45	**
		+ Diet	22	1.6	0.09	Day_65	2.9	0.31	***	Day_65 × Line_S	-1.5	0.46	**
		+ Date_Lamb + NLS + Diet	24	1.81	0.08	Day_70	2.9	0.31	***	Day_70 × Line_S	-1.3	0.46	**
		+ Date_Lamb + NLB1	23	1.94	0.08	Day_77	2.7	0.31	***	Day_77 × Line_S	-1.1	0.46	*
						Day_85	2.9	0.31	***	Day_85 × Line_S	-0.9	0.47	†
						Day_103	2	0.32	***	Day_103 × Line_S	-1.1	0.48	*

## Sheet: Table S3
Table S3: Model selection and parameters of the selected model of 5 traits (FEC = fecal egg count (eggs/gram), HE = blood haematocrit (%), BW = body weight (kg), BFT = back fat thickness (mm), MT = muscle thickness (mm)) during single-dose infection in 1st third of pregnancy at 2 years old. Base model includes day of infection '("Day"), "Line" and their first order interaction.
Trait	Model selection					Selected model
	Random structure	Fixed structure				Fixed effects (main terms)	estimate	se	p	Fixed effects (interaction terms)	estimate	se	p
		Model	df	ΔAICc	ωi
FEC (square root transformation)	σID2 = 0.00	+ NLB1	13	0	0.47	Int. (Day_21)	-4.1	6.55	NS
nobs = 243	σe2 Day_21 = 529	+ NLB1 + NLB2	16	0.8	0.31	Line_S (Day_21)	33.5	5.35	***
	σe2 Day_28 = 1006	+ INF1treat + (Day × INF1treat)	17	1.56	0.22	Day_28	48.4	3.54	***	Day_28 × Line_S	-1.8	5.17	NS
	σe2 Day_35 = 1254					Day_35	61.4	4.88	***	Day_35 × Line_S	3.8	7.13	NS
						NLB12	15.3	6.84	*
	AR1 Day:					NLB1>2	19.3	6.9	**
	φ = 0.947
-ΔHE	σID2 = 6.26	+ INF1treat + (Day × INF1treat)	16	0	0.6	Int. (Day_21)	-3.95	0.606	***
nobs = 243		+ INF1treat + (Day × INF1treat) + NLB1	18	0.8	0.4	Line_S	-1.52	0.588	*
	σe2 Day_21 = 0.68					Day_28	-1.18	0.55	*	Day_28 × Line_S	-0.88	0.533	NS
	σe2 Day_28 = 5.04					Day_35	-1.21	0.505	*	Day_35 × Line_S	-0.72	0.49	NS
	σe2 Day_35 = 4.14					INF1yes_Diet120%	-0.54	0.77	NS	Day_28 × INF1120%	-0.79	0.699	NS
										Day_35 × INF1120%	-1.72	0.642	**
						INF1no	0.52	0.712	NS	Day_28 × INF1no	0.74	0.646	NS
										Day_35 × INF1no	0.31	0.593	NS
BW	σID2 = 36.65	+ INF1treat + NLB1	17	0	1	Int. (Day_0)	74.3	2.83	***
nobs = 324	σe2 Day_0 = 3.32					Line_S (Day_0)	-0.7	1.51	NS
	σe2 Day_21 = 0.44					Day_21	2	0.3	***	Day_21 × Line_S	-1.1	0.43	*
	σe2 Day_28 = 7.45					Day_28	2.9	0.5	***	Day_28 × Line_S	-0.7	0.73	NS
	σe2 Day_35 = 3.41					Day_35	8.2	0.4	***	Day_35 × Line_S	-1.3	0.58	*
						NLB12	-5.8	2.36	*
						NLB1>2	-3.8	2.36	NS
						INF1yes_Diet120%	2	1.79	NS
						INF1no	-6.6	2.02	*
BFT	σID2 = 1.839	base	8	0	0.4	Int. (Day_0)	6.6	0.22	***
nobs = 243	σe2 = 0.231	+ NLB1	12	0.94	0.25	Line_S (Day_0)	0.4	0.32	NS
		+ NLB2	11	1.48	0.19	Day_21	0.2	0.1	†	Day_21 × Line_S	-0.2	0.15	NS
		+ INF1treat	10	1.83	0.16	Day_35	0	0.1	NS	Day_28 × Line_S	-0.3	0.15	*
MT	σID2 = 3.86	base	9	0	0.61	Int. (Day_0)	26.3	0.33	***
nobs = 243	σe2 Line_R = 0.73	+ NLB2	12	0.89	0.39	Line_S (Day_0)	-0.2	0.5	NS
	σe2 Line_S = 1.45					Day_21	-0.4	0.19	*	Day_21 × Line_S	0	0.33	NS
						Day_35	0	0.19	NS	Day_28 × Line_S	0.1	0.33	NS

## Sheet: Table S4
Table S4: Model selection and parameters of the selected model of 5 traits (FEC = fecal egg count (eggs/gram), HE = blood haematocrit (%), BW = body weight (kg), BFT = back fat thickness (mm), MT = muscle thickness (mm)) during single-dose infection in peripartum at 2 years old. Base model includes day of infection '("Day"), "Line" and their first order interaction.
Trait	Model selection					Selected model
	Random structure	Fixed structure				Fixed effects (main terms)	estimate	se	p	Fixed effects (interaction terms)	estimate	se	p
		Model	df	ΔAICc	ωi
Pregnancy
FEC (log-transformed)	σID2 = 1.38	base	7	0	0.7	Int. (Day_21)	5.09	0.412	***
nobs = 91	σe2 Line_R = 4.22	+ NLB2	8	1.72	0.3	Line_S (Day_21)	1.81	0.531	**
	σe2 Line_S = 1.11					Day_28	2.73	0.579	***	Day_28 × Line_S	-0.52	0.693	NS
-ΔHE	σID2 = 4.57	+ Date_Lamb2	7	0	0.48	Int. (Day_21)	-2.12	0.513	***
nobs = 91	σe2 = 4.10	base	6	0.69	0.34	Line_S (Day_21)	-2.42	0.811	**
		+ NLB2 + Date_Lamb2	8	1.95	0.18	Day_28	-2.62	0.586	***	Day_28 × Line_S	2.24	0.938	*
BW	σID2 = 49.6	base	11	0	1	Int. (Day_0)	80.3	1.21	***
nobs = 147	σe2 Day_0 = 0.16					Line_S (Day_21)	0.2	1.93	NS
	σe2 Day_21 = 4.67					Day_21	8.3	0.36	***	Day_21 × Line_S	-1.1	0.57	NS
	σe2 Day_35 = 30.37					Day_28	9.5	1.08	***	Day_28 × Line_S	-2	1.72	†
	AR1 Day:
	φ = 0.943
BFT	σID2 = 2.10	+ NLB2	5	0	0.8	Int. (Day_0)	6.8	0.27	***
nobs = 91	σe2 = 0.29	base	4	0.53	0.29	Line_S (Day_0)	-0.2	0.42	NS
		+ Date_Lamb2	5	1.56	0.17	Day_28	-0.4	0.17	*	Day_28 × Line_S	0.12	0.26	NS
		+ NLB2 + Date_Lamb2	6	1.76	0.16
MT	σID2 = 1.81	+ NLB2	7	0	0.42	Int. (Day_0)	26.1	0.4	***
nobs = 91	σe2 = 0.39	+ NLB2 + Date_Lamb2	8	0.5	0.33	Line_S (Day_0)	-0.8	0.63	NS
		base	6	1.1	0.25	Day_28	-0.8	0.37	*	Day_28 × Line_S	1.12	0.58	†
Lactation
FEC (square root transformation)	σID2 = 0.00	+ Date_Lamb2	18	0	0.7	Int. (Day_28)	92.7	13.6	***
nobs = 223	σe2 Day_28 = 2841	base	17	1.7	0.3	Line_S	8.6	21.06	NS
	σe2 Day_35 = 647					Day_35	-20.5	12.28	†	Day_35 × Line_S	4.5	18.93	NS
	σe2 Day_42 = 744					Day_42	-28.5	13.05	*	Day_42 × Line_S	15.4	20.18	NS
	σe2 Day_56 = 702					Day_56	-30.5	13.87	*	Day_56 × Line_S	12.3	21.54	NS
	σe2 Day_70 = 664					Day_70	-57.3	14.16	***	Day_70 × Line_S	18.9	22.08	NS
	AR1 Day:
	φ = 0.941
-ΔHE	σID2 = 5.57	+ INF1treat	15	0	0.48	Int. (Day_28)	-3.3	1.06	**
nobs = 223	σe2 Line_R = 6.85	+ INF1treat + Date_Lamb2	16	0.72	0.34	Line_S (Day_28)	-2.6	1.26	*
	σe2 Line_S = 3.10	+ INF1treat + NLB2	16	1.95	0.18	Day_35	-3.1	0.96	**	Day_35 × Line_S	0	1.22	NS
						Day_42	-4.3	0.97	***	Day_42 × Line_S	-1	1.23	NS
						Day_56	-1.9	0.97	†	Day_56 × Line_S	-0.8	1.24	NS
						Day_70	1	0.97	NS	Day_70 × Line_S	-2.2	1.25	†
						INF1yes_Diet120%	-2.4	0.93	*
						INF1no	0.7	0.82	NS
BW	σID2 = 37.8	+ NLS2	18	0	0.63	Int. (Day_28)	75.4	1.95	***
nobs = 225	σe2 Day_28 = 19.6	+ NLS2 + NLB2	19	1.05	0.37	Line_S (Day_28)	2	2.38	NS
	σe2 Day_35 = 12.9					Day_35	3.2	0.97	**	Day_35 × Line_S	-1.9	1.48	NS
	σe2 Day_42 = 8.6					Day_42	5.5	1.05	***	Day_42 × Line_S	-1.9	1.62	NS
	σe2 Day_56 = 4.2					Day_56	3.2	1.11	**	Day_56 × Line_S	-2.9	1.71	†
	σe2 Day_70 = 2.8					Day_70	3.8	1.12	***	Day_70 × Line_S	-2.1	1.74	NS
						NLS22	-3.9	1.82	*
	AR1 Day:
	φ = 0.942
BFT	σID2 = 1.81	+ NLB2 + NLS2	12	0	0.48	Int. (Day_28)	7.3	0.39	***
nobs = 170	σe2 = 0.40	+ NLB2	11	1.32	0.34	Line_S (Day_28)	-1.2	0.51	*
						Day_35	-0.4	0.24	†	Day_35 × Line_S	1	0.37	*
						Day_56	-0.6	0.24	*	Day_56 × Line_S	1.1	0.37	**
						Day_70	0.9	0.24	***	Day_70 × Line_S	0.7	0.38	†
						NLB2>2	-1	0.39	*
MT	σID2 = 2.28	+ NLS2	14	0	0.53	Int. (Day_28)	26.2	0.59	***
nobs = 170	σe2 Day_28 = 1.45	+ NLS2 + NLB2	15	1.51	0.25	Line_S (Day_28)	-1.2	0.75	NS
	σe2 Day_35 = 3.64	+ NLS2 + NLB2 + Date_Lamb2	15	1.82	0.22	Day_35	0.5	0.53	NS	Day_35 × Line_S	0.4	0.82	NS
	σe2 Day_56 = 1.79					Day_56	0.5	0.48	NS	Day_56 × Line_S	0.1	0.74	NS
	σe2 Day_70 = 1.36					Day_70	-0.5	0.46	NS	Day_70 × Line_S	0.6	0.72	NS
						NLS2>1	-1.1	0.5	*

## Sheet: Table S5
Table S5: Least-square means of ewes litter traits and milk composition at 1 year and at 2 years old
Trait	Age at lambing	Line	Diet (age = 1) or INF1treat (age = 2)	n	estimate	se	Line	Diet (age = 1) or INF1treat (age = 2)	Line × Diet (age = 1) or Line × INF1treat (age = 2)	Comments
Number of lamb born (NLB)	1	R	Diet_70%	14	2.5	0.163475	NS	NS	NS
		S	Diet_70%	11	2.54546	0.184424
		R	Diet_120%	14	2.78571	0.163475
		S	Diet_120%	12	2.5	0.176573
	2	R	INF1yes_Diet70%	13	2.23	0.293	*	NS	NS										1.94
		S	INF1yes_Diet70%	10	1.9	0.334													2.06
		R	INF1yes_Diet120%	12	2	0.305													1.71
		S	INF1yes_Diet120%	12	1.42	0.305													1.34
		R	INF1no	18	2.28	0.249													1.82
		S	INF1no	16	1.5	0.264													1.36
Number of lamb weaned (NLW)	1	R	Diet_70%	12	1.66667	0.143327	NS	NS	NS
		S	Diet_70%	11	1.63636	0.1497
		R	Diet_120%	14	1.35714	0.132695
		S	Diet_120%	12	1.66667	0.143327
	2	R	INF1yes_Diet70%	13	1.538	0.203	NS	†	NS
		S	INF1yes_Diet70%	10	1.6	0.231
		R	INF1yes_Diet120%	11	1.273	0.22
		S	INF1yes_Diet120%	12	0.917	0.211
		R	INF1no	17	1.471	0.177
		S	INF1no	16	1	0.183
Average BW at birth	1	R	Diet_70%	14	2.82769	0.163534	NS	†	NS	estimates adjusted for NLB effect ((NLB_>2 - NLB_2) = -0.57 (se = 0.18, p = 0.002))
		S	Diet_70%	11	2.64575	0.177806
		R	Diet_120%	14	3.12342	0.159299
		S	Diet_120%	12	2.96689	0.170078
	2	R	INF1yes_Diet70%	13	4.72	0.268	NS	NS	†	estimates adjusted for NLB effect ((NLB_>2 - NLB_2) = -0.57 (se = 0.27, p = 0.04))
		S	INF1yes_Diet70%	10	4.01	0.328
		R	INF1yes_Diet120%	12	4.2	0.311
		S	INF1yes_Diet120%	12	5.11	0.394
		R	INF1no	18	4.33	0.248
		S	INF1no	16	4.05	0.321
milk fat content (g/L)	1	R	Diet_70%	11	45.6	4.77	NS	***	NS
		S	Diet_70%	10	45.2	4.97
		R	Diet_120%	14	63.3	4.17
		S	Diet_120%	11	62.8	4.77
	2	R	INF1yes_Diet70%	11	65.1	5.29	*	NS	NS
		S	INF1yes_Diet70%	8	52.1	6.19
		R	INF1yes_Diet120%	7	64.6	6.55
		S	INF1yes_Diet120%	3	51.9	9.88
		R	INF1no	11	69.5	5.44
		S	INF1no	8	60.1	6.07
milk protein content (g/L)	1	R	Diet_70%	11	55.2	1.46	*	NS	NS
		S	Diet_70%	10	51.4	1.51
		R	Diet_120%	14	54	1.27
		S	Diet_120%	11	51.4	1.46
	2	R	INF1yes_Diet70%	11	49.6	1.56	†	NS	NS
		S	INF1yes_Diet70%	8	44.9	1.82
		R	INF1yes_Diet120%	7	49.4	1.93
		S	INF1yes_Diet120%	3	49.3	2.9
		R	INF1no	11	50.4	1.6
		S	INF1no	8	46.9	1.78
somatic cell counts (cells/mL) (log-trasnformed)	1	R	Diet_70%	11	13.5	0.463	NS	†	NS
		S	Diet_70%	10	13.8	0.463
		R	Diet_120%	14	13.1	0.389
		S	Diet_120%	11	12.6	0.445
	2	R	INF1yes_Diet70%	11	12.4	0.494	NS	NS	NS
		S	INF1yes_Diet70%	8	12.6	0.577
		R	INF1yes_Diet120%	7	12.4	0.612
		S	INF1yes_Diet120%	3	13.4	0.922
		R	INF1no	11	13.1	0.508
		S	INF1no	8	13.6	0.566

## Sheet: Table S6
Table S6: Model selection and parameters of the selected model of lamb growth from birth to weaning in ewes infected at 1-year-old and at 2-years-old
Trait	Model selection					Selected model
	Random structure	Fixed structure				Fixed effects (main terms)	estimate	se	p	Fixed effects (interaction terms)	estimate	se	p
		Model (base = Intercept + Line)	df	ΔAICc	ωi
Lambs of 1 year-old ewes
BW	σID2 = 4.28	+ Diet + Age + NLS2 + (Age × Diet) + (Age × NLS)	9	0	1	Int.	1.98834	0.651782	**
nobs = 374	σe2 = 4.42					Line_S	-0.117921	0.520232	NS
						Diet_120%	0.374719	0.588438	NS	Age × Diet_120%	0.022722	0.008425	***
						Age	0.250519	0.009677	***
						NLS12	0.121036	0.623888	NS	Age × NLS12	-0.036544	0.009483	**
Lambs of 2 year-old ewes
BW	σID2 = 1.46	+ Age + NLB2 + (Age × Line) + (Age × NLB2)	9	0	0.59	Int.	4.04914	0.440008	***
nobs = 357	σDAM2 = 1.46	+ Age + NLB2 + (Age × Line) + (Age × NLB2) + (NLB2 × Line) + (Age × NLB2 × Line)	11	0.72	0.41	Age	0.287889	0.0080915	***
	σe² = 3.94					Line_S	-0.026349	0.508901	NS	Age × Line_S	0.024697	0.0093534	**
						NLB2>2	-0.12576	0.493727	NS	Age × NLB2>2	-0.023681	0.0090816	**

## Sheet: Table S7
Table S7: Among-individual correlations between infection traits at the different infections calculated from multivariate models. FEC was log-transformed for Lamb, PP1Preg and PP2Preg, and square-root transformed for PP1Lact, EP2, and PP2Lact. Correlation significance was tested using likelihood ratio tests. Test statistic (χ²) and p-value (p) are reported. († = p < 0.1; * = p < 0.05; ** p < 0.01…
Trait	Stage 1	Stage2	rtot	se	χ²	p	rmarginal	se	χ²	p
FEC	Lamb	PP1 Preg	0.2917	0.1728	2.52	NS	0.4548	0.1712	4.24	*
FEC	Lamb	PP1 Lact	0.5477	0.1181	14.36	***	0.3882	0.1521	5.1	*
FEC	Lamb	EP2	0.65	0.0936	24.16	***	0.475	0.1238	11.08	***
FEC	Lamb	PP2 Preg	0.5804	0.1498	8.84	**	0.4284	0.184	3.9	*
FEC	Lamb	PP2 Lact	0.524	0.1437	8.42	**	0.2952	0.19	1.74	NS
FEC	PP1 Preg	PP1 Lact	0.2303	0.1646	1.78	NS	0.2731	0.1615	2.36	NS
FEC	PP1 Preg	EP2	0.2037	0.1731	1.28	NS	0.2695	0.171	2.06	NS
FEC	PP1 Preg	PP2 Preg	0.1653	0.2569	0.24	NS	0.1554	0.2573	0.2	NS
FEC	PP1 Preg	PP2 Lact	0.0015	0.2467	0	NS	-0.1773	0.2615	0.36	NS
FEC	PP1 Lact	EP2	0.7852	0.0789	26.7	***	0.7092	0.104	18.34	***
FEC	PP1 Lact	PP2 Preg	0.6077	0.1629	7.9	**	0.5009	0.1961	0.8	NS
FEC	PP1 Lact	PP2 Lact	0.6512	0.1411	9.98	**	0.5308	0.1825	4.88	*
FEC	EP2	PP2 Preg	0.582	0.1318	12.76	***	0.4558	0.1606	0	NS
FEC	EP2	PP2 Lact	0.7902	0.0917	27.3	***	0.6729	0.1317	13.52	***
FEC	PP1 Lact	PP2 Lact	0.9165	0.1036	28.42	***	0.8568	0.1355	19.04	***
ΔHE	Lamb	PP1 Preg	0.0984	0.1654	0.4	NS	-0.0246	0.1799	0.02	NS
ΔHE	Lamb	PP1 Lact	0.1718	0.1567	1.2	NS	-0.0462	0.1747	0.08	NS
ΔHE	Lamb	EP2	0.4144	0.133	7.96	**	0.2367	0.1507	2.3	NS
ΔHE	Lamb	PP2 Preg	0.0856	0.2462	0.08	NS	-0.1414	0.2478	0.34	NS
ΔHE	Lamb	PP2 Lact	0.0549	0.1641	0	NS	-0.1795	0.1774	1	NS
ΔHE	PP1 Preg	PP1 Lact	0.9644	0.0185	93.22	***	0.9729	0.0175	87.92	***
ΔHE	PP1 Preg	EP2	0.1454	0.1643	0.78	NS	-0.0111	0.1761	0	NS
ΔHE	PP1 Preg	PP2 Preg	0.5907	0.2543	4.86	*	0.324	0.2908	1.06	NS
ΔHE	PP1 Preg	PP2 Lact	0.3856	0.1719	3.26	†	0.1501	0.2146	0.4	NS
ΔHE	PP1 Lact	EP2	0.3297	0.1472	4.28	*	0.1406	0.1695	0.66	NS
ΔHE	PP1 Lact	PP2 Preg	0.5979	0.2342	5.88	*	0.3445	0.2719	1.46	NS
ΔHE	PP1 Lact	PP2 Lact	0.5201	0.1435	7.98	**	0.3055	0.1924	2	NS
ΔHE	EP2	PP2 Preg	0.2756	0.224	1.58	NS	0.1495	0.2318	0.44	NS
ΔHE	EP2	PP2 Lact	0.3937	0.1412	6.72	**	0.244	0.162	2.26	NS
ΔHE	PP1 Lact	PP2 Lact	0.8253	0.1931	14.74	***	0.7925	0.2028	11.72	***

## Sheet: Table S8
Table S8: Correlations between infection traits and condition traits during lamb infection. Correlations are decomposed within-individual (re) and among-individual (rind). FEC was log-transformed.
Correlation	Trait1	Trait2	r	se
re	FEC	ΔHE	0.2293	0.0756
re	FEC	BW	0.0498	0.0789
re	FEC	BFT	0.1926	0.0983
re	FEC	MT	-0.0572	0.1011
re	FEC	FI	0.0896	0.0782
re	ΔHE	BW	-0.029	0.0728
re	ΔHE	BFT	0.0324	0.0925
re	ΔHE	MT	-0.0393	0.0887
re	ΔHE	FI	0.1435	0.073
re	BW	BFT	0.1658	0.0724
re	BW	MT	0.0281	0.0744
re	BW	FI	0.3157	0.0594
re	BFT	MT	0.1044	0.0755
re	BFT	FI	0.0529	0.0793
re	MT	FI	0.0786	0.0788
rind	FEC	ΔHE	0.7148	0.0954
rind	FEC	BW	0.0754	0.1699
rind	FEC	BFT	0.1906	0.1747
rind	FEC	MT	0.008	0.1739
rind	FEC	FI	0.1282	0.1823
rind	ΔHE	BW	0.2439	0.1629
rind	ΔHE	BFT	0.1939	0.1735
rind	ΔHE	MT	0.1466	0.176
rind	ΔHE	FI	0.1266	0.1814
rind	BW	BFT	0.2976	0.1567
rind	BW	MT	0.6519	0.1034
rind	BW	FI	0.5735	0.1214
rind	BFT	MT	-0.0353	0.1821
rind	BFT	FI	0.2607	0.1688
rind	MT	FI	0.1004	0.1852

[truncated: 4 more sheets: Table S9, Table S10, Table S11, TableS12]
