# Supplementary material for: The cost of host genetic resistance on body condition: Evidence from divergently selected sheep
Source: Evol Appl. 2022 Jul 12;15(9):1374–89. doi: 10.1111/eva.13442 (PMC9488686; doi:10.1111/eva.13442)
Supplement: Supplementary file 7 — Appendix S2 [file EVA-15-1374-s007.xlsm]

## Sheet: Feed composition
Chemical composition of concentrates and forage supplied during experimental infections
Feed	Concentrate lamb (ad libitum)	Concentrate low-protein PP1	Concentrate high-protein PP1 and PP2	Concentrate low-protein PP1	Concentrate high-protein PP1 and PP2	Concentrate low-protein PP1	Concentrate high-protein PP1 and PP2	Barley straw
Stage	growth	middle pregnancy		late pregnancy		lactation		all
Dry matter (g/kg)	888.11	891.8	889.7	883.18	884.7	891.11	893.71	923.5
Crude protein (g/kg DM)	176.6	150.034	293.919	138.25	209.45	116.652	190.52	27.3958
Crude cellulosis (g/kg DM)	147.211	64.9249	58.2219	56.6136	54.2557	61.4739	44.7125	526.8
Crude fat (g/kg DM)	33.5544	22.3144	20.4563	19.4751	17.407	21.995	19.6932	_
Ash (g/kg DM)	79.2582	55.5057	71.26	46.4232	50.2995	48.1871	53.5968	56.1992
Acid-detergent fiber (g/kg DM)	182.23	73.8955	72.9459	78.1268	58.5509	77.1285	72.5067	_
Acid-detergent lignin (g/kg DM)	63.044	31.3972	11.2397	16.9841	20.2328	18.9988	16.784	_

## Sheet: Diet during PP1
Nutritional requirements and diet supplied during PP1 infection
Period	middle pregnancy (until 2 weeks pre-lambing)		end of pregnancy (from 2 weeks pre-lambing to lambing)		lactation (post-lambing)
Feeding treatment	Low-protein	High-protein	Low-protein	High-protein	Low-protein	High-protein
Intake capacity (UEM)	1.64		1.64		2.09
Energy requirements (UFL)	1.16 (max 1.28)		1.88 (max 2.07)		2.60 (max 2.86)
Protein requirements (g of PDI)	156		204g		260
Feed supply (kg/d/animal)
barley	0.86	0.5	1.66	1.26	2.39	2
soybean meal 48% crude protein	0.1	0.5	0.1	0.5	0	0.5
Minerals and vitamins 0/32	0.015	0.01	0.12	0.01	0.034	0.028
bicarbonates	0.02	0.02	0.02	0.02	0.03	0.03
barley straw (*)	0.7	0.7	0.67	0.67	0.93	0.93
Nutrient supply (/d/animal)
Energy supply (UFL)	1.19	1.27	1.93	1.98	2.62	2.78
Protein supply (g of PDIE)	127	187	195	252	247	327
Protein supply (g of PDIN)	107	215	161	266	184	322
Crude cellulosis (% of DM)	20.7	20.8	15.4	15.7	15.5	15.4
Crude protein (% DM)	10.6	20	11	17.6	9.28	15.2
Protein from urea recycling (g of PDIN)	4.76		7.72		10.48
% of protein requirements	0.72	1.2	0.83	1.24	0.75	1.26
UEM = fill unit for sheep
UFL = net energy of lactation (NEL) content of the particular feedstuff relative to that of the French reference barley (1.7 Mcal NEL/kg)
PDI = protein digestible in the small intestine (minimum between PDIE and PDIA)
PDIE = PDIA (dietary protein undegraded in the rumen which is digestible in the intestine) + PDIME (microbial protein that could be synthesized from the energy available in the rumen when degraded N is not limiting)
PDIN = PDIA + PDIMN (microbial protein that could be synthesized from the degraded dietary N when energy is not limiting)
DM = dry matter
(*) estimated as the quantity to fulfill intake capacity once other feeds are consumed

## Sheet: Diet during PP2
Nutritional requirements and diet supplied during PP2 infection (high-protein diet from PP1)
Period	middle pregnancy (until 2 weeks pre-lambing)	end of pregnancy (from 2 weeks pre-lambing to lambing)	lactation (post-lambing)
Intake capacity (UEM)	2.17	1.74	2.76
Energy requirements (UFL)	1.24	1.63	2.6
Protein requirements (g of PDI)	169	188	256
Feed supply (kg/d/animal)
barley	0.55	1.05	2
soybean meal 48% crude protein	0.55	0.42	0.5
Minerals and vitamins 0/32	0.01	0.01	0.028
bicarbonates	0.02	0.02	0.03
barley straw (*)	1	0.8	1.3
Nutrient supply (/d/animal)
Energy supply (UFL)	1.46	1.75	2.93
Protein supply (g of PDIE)	209	239	343
Protein supply (g of PDIN)	234	294	346
% of protein requirements	1.24	1.27	1.34
UEM = fill unit for sheep
UFL = net energy of lactation (NEL) content of the particular feedstuff relative to that of the French reference barley (1.7 Mcal NEL/kg)
PDI = protein digestible in the small intestine (minimum between PDIE and PDIA)
PDIE = PDIA (dietary protein undegraded in the rumen which is digestible in the intestine) + PDIME (microbial protein that could be synthesized from the energy available in the rumen when degraded N is not limiting)
PDIN = PDIA + PDIMN (microbial protein that could be synthesized from the degraded dietary N when energy is not limiting)
DM = dry matter
(*) estimated as the quantity to fulfill intake capacity once other feeds are consumed
